# Supplementary material for: Characterization of phage vB_EcoS-EE09 infecting E. coli DSM613 Isolated from Wastewater Treatment Plant Effluent and Comparative Proteomics of the Infected and Non-Infected Host
Source: Microorganisms. 2023 Nov 2;11(11):2688. doi: 10.3390/microorganisms11112688 (PMC10673088; doi:10.3390/microorganisms11112688)
Supplement: Supplementary file 1 [file microorganisms-11-02688-s001.zip]

Archive with 1 entries (1 files):
- microorganisms-2673921-supplementary.pdf
